# Supplementary material for: Targeting Yezo Virus Structural Proteins for Multi-Epitope Vaccine Design Using Immunoinformatics Approach
Source: Viruses. 2024 Sep 3;16(9):1408. doi: 10.3390/v16091408 (PMC11437474; doi:10.3390/v16091408)
Supplement: Supplementary file 1 [file viruses-16-01408-s001.zip]

Archive with 6 entries (6 files):
- Supp. figure S1.pdf
- Supp. figure S2.pdf
- Supp. Table S1.pdf
- Suppl. Table S2.pdf
- Suppl. Table S3.pdf
- Suppl. Table S4.pdf
